# Supplementary material for: Identification of Novel Metabolic Signatures on Human Gut Microbiota: Ellagic Acid, Naringenin, and Phloroglucinol
Source: Int J Mol Sci. 2025 Nov 14;26(22):11009. doi: 10.3390/ijms262211009 (PMC12652937; doi:10.3390/ijms262211009)
Supplement: Supplementary file 1 [file ijms-26-11009-s001.zip]

Archive with 1 entries (1 files):
- ijms-3893613-supplementary.pdf
